# Supplementary material for: Dietary Nanoparticles Interact with Gluten Peptides and Alter the Intestinal Homeostasis Increasing the Risk of Celiac Disease
Source: Int J Mol Sci. 2021 Jun 5;22(11):6102. doi: 10.3390/ijms22116102 (PMC8201331; doi:10.3390/ijms22116102)
Supplement: Supplementary file 1 [file ijms-22-06102-s001.zip]

Archive with 1 entries (1 files):
- ijms-1204678-supplementary.pdf
